# Supplementary material for: Pan-genome assembly of vine tea (Nekemias grossedentata) reveals structural variation in its dihydromyricetin biosynthesis diversity
Source: Hortic Res. 2025 Nov 18;13(2):uhaf307. doi: 10.1093/hr/uhaf307 (PMC12936442; doi:10.1093/hr/uhaf307)
Supplement: Web_Material_uhaf307 [file web_material_uhaf307.zip]

Archive with 11 entries (11 files):
- Supplementary Figure 1.png
- Supplementary Figure 10.png
- Supplementary Figure 2.png
- Supplementary Figure 3.png
- Supplementary Figure 4.png
- Supplementary Figure 5-1.png
- Supplementary Figure 6.png
- Supplementary Figure 7.png
- Supplementary Figure 8.png
- Supplementary Figure 9.png
- Supplementary Table.xlsx
