# Supplementary material for: Pan-genome assembly of vine tea (Nekemias grossedentata) reveals structural variation in its dihydromyricetin biosynthesis diversity
Source: Hortic Res. 2025 Nov 18;13(2):uhaf307. doi: 10.1093/hr/uhaf307 (PMC12936442; doi:10.1093/hr/uhaf307)
Supplement: Web_Material_uhaf307 [file web_material_uhaf307.zip › Supplementary Table.xlsx]

## Sheet: Table 1
Table 1 Statistics for A. grosedentata ‘LY’ and 'HY' Haplotype genomes
	LY_HapA	LY_HapB	HY_HapA	HY_HapB
Contig N50	23,868,265 bp	24,874,424 bp	25,939,893 bp	22,446,518 bp
scaffolds N50	30 Mb	30 Mb	30 Mb	30 Mb
Longest contig	48,235,221 bp	46,653,298 bp	34,312,929 bp	39,010,962 bp
Chromosome number	20	20	20	20
Number of contigs	55	73	49	54
Number of scaffolds	20	20	20	20
Genome-size	599,046,017 bp	596,584,542 bp	608,171,335bp	607,246,788 bp
Rate of anchoring	0.997	0.9971	0.9985	0.9983
GC content	0.34	0.3401	0.3406	0.3405
BUSCO_genome （viridiplantae_odb10）	C:98.8%[S:97.4%,D:1.4%], F:0.9%, M:0.3%, n:425	C:99.2%[S:97.6%,D:1.6%], F:0.7%, M:0.1%, n:425	C:99.2%[S:97.6%, D:1.6%], F:0.7%, M:0.1%, n:425	C:98.8%[S:97.4%,D:1.4%], F:0.7%, M:0.5%, n:425
Transposable elements (%)	0.5146	0.5172	0.5158	0.5165
Merqury_out.qv	41.02	41.26	43.89	43.91
LAI	18.43	18.59	19.11	13.72
Number of predicted genes	30403	30314	30507	30285
BUSCO_protein （viridiplantae_odb10）	C:91.5%[S:88.2%, D:3.3%], F:6.1%, M:2.4%, n:425	C:93.9%[S:90.8%, D:3.1%], F:4.5%, M:1.6%, n:425	C:90.3%[S:72.7%, D:17.6%], F:8.2%, M:1.5%, n:425	C:90.6%[S:89.9%, D:0.7%], F:7.3%, M:2.1%, n:425
Note: C:Complete BUSCOs, S:Complete and single-copy BUSCOs, D:Complete and duplicated BUSCOs, F:Fragmented BUSCOs, M: Missing BUSCOs, 425:Total BUSCO groups searched

## Sheet: Supplementary Table 1
Supplementary Table 1 Statistics of the LTR type in N. grosedentata.
Class		LY-Hap1				LY-Hap2				HY-Hap1				HY-Hap2
		Count	bpMasked	%masked		Count	bpMasked	%masked		Count	bpMasked	%masked		Count	bpMasked	%masked
LTR	Copia	83449	57966308	0.0968		80064	56879272	0.0953		70980	59100127	0.0972		91963	64863828	0.1068
	Gypsy	91010	98485281	0.1644		114140	155022077	0.2599		98575	90430707	0.1487		101201	103699886	0.1708
	unknown	80418	43737923	0.073		77368	45342667	0.076		111593	62247473	0.1024		74341	79694732	0.1312
TIR	CACTA	21748	8956912	0.015		24118	9739616	0.0163		30421	9233291	0.0152		28422	9131624	0.015
	Mutator	72756	70642498	0.1179		67046	19796166	0.0332		147209	69172111	0.1137		99539	31398117	0.0517
	PIF_Harbinger	16799	5853126	0.0098		12187	4954364	0.0083		17065	6627679	0.0109		14413	6284442	0.0103
	Tc1_Mariner	12408	4026727	0.0067		4104	1641756	0.0028		3225	1210227	0.002		5722	2741262	0.0045
	hAT	28081	11055482	0.0185		24167	10147633	0.017		23162	9165704	0.0151		20500	8071730	0.0133
nonTIR	helitron	24671	7543202	0.0126		14876	5025368	0.0084		21451	6499831	0.0107		27656	8787024	0.0145
Total	interspersed	431340	308267459	0.5146		418070	308548919	0.5172		523681	313687150	0.5158		463757	314672645	0.5182

## Sheet: Supplementary Table 2
Supplementary Table 2 Statistics of mutation results of different haplotypes in N. grosedentata.
	LY_Hap1 vs. LY_Hap2	HY_Hap1 vs. HY_Hap2	LY_Hap1 vs. HY_Hap2	LY_Hap1 vs. HY_Hap2
Sequence annotations
SNPs	808729	1616881	2563537	2520007
Insertions	74966	140901	187845	186443
Deletions	75116	139590	209000	208291
Copygains	67	130	174	186
Copylosses	48	140	158	175
Highly diverged	6470	14116	24522	23734
Tandem repeats	18	41	39	29
Structural annotations
Syntenic regions	247	679	1158	1223
Inversions	29	105	147	138
Translocations	188	526	1229	1246

## Sheet: Supplementary Table 3
Supplementary Table 3 Summary of 39 Vine Tea (N. grossedentata) Accessions from Different Regions, Including Collection Sites, Resequencing Quality, Mapping Rates, and Detected SNPs and InDels
Sample	Location	Q30_rate	Total_Reads	Mapped_Reads	Mapped_Rate(%)
W1	China:Hunan, Zhangjiajie	0.893721	121505663	119690661	98.51
W2	China:Hunan, Liuzhou	0.918033	143097027	140809270	98.4
W3	China:Guangdong, Renhua	0.917678	133302860	131515547	98.66
W4	China:Guangdong, Lianzhou	0.899835	223228023	220930469	98.97
W5	China:Guangdong, Heping	0.922956	172102841	169922832	98.73
W6	China:Guangdong, Huaiyi	0.919485	127281879	126035714	99.02
W7	China:Guangdong, Lianzhou	0.912777	139784527	138148265	98.83
W8	China:Guangdong, Huaiji	0.921968	181398800	178265337	98.27
W9	China:Guangdong, Lianzhou	0.923481	139677784	136501573	97.73
W10	China:Hunan,Yingde	0.906921	200445171	197028040	98.3
W11	China:Guangdong, Jiexi	0.916042	176168785	174221143	98.89
W12	China:Hunan,Yingde	0.917892	103987771	102853461	98.91
W13	China:Hunan,Yingde	0.91238	127486163	125701493	98.6
W14	China:Guangdong, Huaiji	0.919349	144952057	143998332	99.34
W15	China:Hubei, Enshi	0.918562	150551500	149620400	99.38
W16	China:Guangdong, Huaiji	0.920356	155410474	154054191	99.13
W17	China:Guangdong, Huaiji	0.912161	156140395	154574700	99
W18	China:Guangdong, Huaiji	0.903765	137826716	136851456	99.29
W19	China:Hubei, Laifeng	0.918851	142931200	140778357	98.49
W20	China:Yunnan, Zhaotong	0.920778	121325049	119909150	98.83
W21	China:Hubei, Jianshi	0.906645	143309505	142102857	99.16
W22	China:Guangdong, Xinfeng	0.922703	160504915	159410452	99.32
W23	China:Guangdong, Lianzhou	0.917236	111628638	109556050	98.14
W24	China:Guangdong, Lechang	0.922561	121599329	120949098	99.47
W25	China:Guangdong, Guangning	0.902984	124866927	123088854	98.58
W26	China:Guangdong, Renhua	0.921361	185419453	183234252	98.82
W27	China:Guangdong, Fenkai	0.915035	122266578	120707941	98.73
W28	China:Guagdong, Meizhou	0.924618	128873986	127498580	98.93
W29	China:Guagdong, Guangning	0.905879	133826236	130853112	97.78
W30	China:Guagdong, Meizhou	0.90661	145644879	142989084	98.18
W31	China:Guangdong, Fenkai	0.9225	173096347	171499703	99.08
W32	China:Guangdong, Fenkai	0.916193	130302612	128196820	98.38
W33	China:Guangdong, Fenkai	0.915676	125003042	123196996	98.56
W34	China:Guangdong, Xinfeng	0.920644	141158450	139996282	99.18
W35	China:Guangdong, Guangning	0.91828	122883926	121305299	98.72
W36	China:Guangdong, Deqing	0.919042	188434010	185015080	98.19
W37	China:Guangdong, Zhenjiang	0.91878	73889094	73221412	99.1
W38	China:Guangdong, Wujiang	0.913858	164716255	162077601	98.4
W39	China:Guangdong, Fenkai	0.91935	132556427	131283442	99.04
Chromosome	Original			Filtered (MAF>=0.05,missing <0.1)			Filtered (MAF>=0.05,missing<0.1,QD < 2.0 || MQ < 40.0 || FS > 60.0 || SOR > 3.0 || MQRankSum < -12.5 || ReadPosRankSum < -8.0)
	SNPs	InDels	Total	SNPs	InDels	Total	SNPs	InDels	Total
AGW01A	2539628	368861	2908489	485063	52650	537713	431824	51975	483799
AGW02A	2871322	438737	3310059	579585	63399	642984	524137	62435	586572
AGW03A	4246644	642170	4888814	789541	88169	877710	706522	86979	793501
AGW04A	2148631	319027	2467658	411481	45962	457443	365438	45307	410745
AGW05A	1839376	275963	2115339	352924	40477	393401	320115	40033	360148
AGW06A	2554469	373120	2927589	499968	52772	552740	448373	52029	500402
AGW07A	2246044	330122	2576166	427593	46798	474391	385453	46254	431707
AGW08A	2530725	392277	2923002	489701	54046	543747	443460	53327	496787
AGW09A	2351162	375163	2726325	471646	56255	527901	427283	55706	482989
AGW10A	1905471	298272	2203743	370527	41538	412065	335863	41057	376920
AGW11A	1886062	282952	2169014	403039	43553	446592	361067	42994	404061
AGW12A	3023242	438404	3461646	573069	60118	633187	516596	59354	575950
AGW13A	2251901	325671	2577572	426896	46360	473256	383613	45725	429338
AGW14A	2819993	414230	3234223	548405	57608	606013	492828	56892	549720
AGW15A	2203642	326521	2530163	419875	46228	466103	375464	45645	421109
AGW16A	2648174	385870	3034044	531010	56476	587486	476622	55692	532314
AGW17A	3519378	516435	4035813	634390	70360	704750	574360	69676	644036
AGW18A	2604383	386759	2991142	507208	56304	563512	458169	55582	513751
AGW19A	3195269	463256	3658525	570008	61090	631098	504246	60168	564414
AGW20A	3185409	464230	3649639	586488	62036	648524	520556	61164	581720
Total	52570925	7818040	60388965	10078417	1102199	11180616	9051989	1087994	10139983

## Sheet: Supplementary Table 4
Supplementary Table 4 Pan-genome gene classification.
gene Family
Core	17370
Softcore	2010
Dispensable	2597
Private	15
sum	21992
Unassign	3687
gene number
type	number
Core	22826
Softcore	3409
Dispensible	5554
Private	49
sum	31838
duplicated types
type	Core	Softcore	Dispensable	Private	sum
WGD	3671	579	641	0	4891
TD	2413	576	680	0	3669
PD	2081	502	678	4	3265
TRD	1196	221	536	16	1969
DSD	7241	820	1945	17	10023
SL	39	23	11	0	73
sum	16641	2721	4491	37	23890

## Sheet: Supplementary Table 5
Supplementary Table 5 Detection of dihydromyricetin content and total flavonoid content in 39 vine tea cultivars.
Sample	Dihydromyricetin			Total flavonoids
	Rep1	Rep2	Rep3	Rep1	Rep2	Rep3
W1	15	14.2	14.2	38.6	36.5	36.8
W2	16.4	16.7	16.2	38	37.8	38.8
W3	18.1	17.5	17.3	35.2	37.9	37.3
HY(W4)	20.8	20.6	19.6	38	35.9	35.2
W5	18.6	19.1	18.7	30.8	31.3	30.9
W6	23.1	23.1	22.2	33.3	34.2	32.7
W7	19.6	20.2	19.9	29.3	29	30.4
W8	16.4	16.1	16	27.9	27.8	27.5
W9	19.2	19.2	20.6	30	30.1	29.8
W10	0.239	0.248	0.254	13.3	13	13.2
W11	17.5	18.3	17.6	28.9	29	28.6
W12	17.9	17.6	17.1	27.5	29.2	27.8
W13	18.8	18.4	18.2	28.8	28.7	28.7
W14	22.4	21.7	21.9	31.9	32.1	32.2
W15	20.9	20.9	21.2	28.3	27.6	28.2
W16	19.1	19.2	19.2	30.5	29.3	30.3
W17	22.6	22.9	23.4	32.8	30.7	32.6
W18	23.6	22.5	22.9	32.1	31.9	32.3
W19	14	15	15.2	25.1	25.1	24
W20	19.1	19.2	19.6	28	27.8	27.3
W21	18.1	18.7	19.4	24	22.7	22.6
W22	27.5	27.2	26.6	36.2	33.6	35.7
W23	16.3	16.7	16.3	23.5	25.8	24.2
W24	18.3	18.5	18	27.2	27	26.6
W25	14.1	14.1	14.2	22.8	21.6	23.2
W26	21.8	23	22.8	32.4	31.7	32.1
W27	16.5	16.5	16.4	27.6	28.1	27.6
W28	24.6	24.1	24.3	34.9	35.8	34.9
W29	0.0507	0.0494	0.051	9.1	8.5	8.8
W30	19.6	19.3	19	29.6	29.6	29.6
W31	20	19.7	19.7	32.4	32.7	32.1
W32	0.0753	0.074	0.0739	12.6	12.4	12.7
W33	17.4	17.5	17.5	27	26.8	27
W34	18.9	19.2	19.5	32.5	32.7	32.5
W35	17	17.3	17.4	30.6	30.4	31.6
W36	18.6	18.9	18.5	31.6	30.9	30.5
W37	11.6	11.5	11.3	25.4	25.3	25.2
W38	17.7	18.2	18.4	28.6	28.4	28.7
W39	17.6	17.3	17.8	29	29.4	29.8

## Sheet: Supplementary Table 6
Supplementary Table 6 Statistics of SV in pan-genome of N. grosedentata.
Sample	DEL_count	DUP_count	INV_count	TRANS_count
W1	7906	2046	162	17618
W2	24835	7026	548	36374
W3	43428	11316	878	55577
W4	8628	2354	180	17948
W5	43569	11551	856	57344
W6	42969	10858	869	55247
W7	43464	11077	868	56047
W8	47002	11958	952	61195
W9	42328	10784	868	56437
W10	47241	12349	961	64888
W11	46469	11631	865	58706
W12	42096	10556	875	51920
W13	42578	10699	843	54785
W14	37387	9730	778	44880
W15	17847	5428	367	27713
W16	43193	11116	877	52844
W17	37959	9726	783	45558
W18	38004	9916	772	45520
W19	20091	5875	443	32427
W20	26863	7330	570	35690
W21	18468	5440	417	29042
W22	36450	9350	755	42944
W23	39201	9617	826	49434
W24	38346	9721	790	44829
W25	42724	10863	843	53661
W26	44816	11884	915	58677
W27	44187	11233	895	56209
W28	43573	11181	906	56375
W29	43444	10927	864	58362
W30	45631	11610	921	58064
W31	45563	11871	934	56550
W32	44253	11315	917	60023
W33	44187	11121	867	56516
W34	41951	10666	837	52045
W35	43154	10968	849	53722
W36	46394	12092	985	62501
W37	35501	8755	735	42916
W38	44070	11374	891	58429
W39	42321	10813	824	52275

## Sheet: Supplementary Table 7
Supplementary Table 7 List of transcription factors that are candidates for dihydromyricetin synthesis.
Gene ID	TF family
NGW01AG000076	NF-YC
NGW01AG000657	NF-YB
NGW03AG000062	ARF
NGW12AG001455	ARF
NGW14AG000510	ARF
NGW15AG000909	ARF
NGW18AG001544	ARR-B
NGW04AG000404	B3
NGW06AG000648	B3
NGW10AG000953	B3
NGW13AG000679	B3
NGW13AG000741	B3
NGW14AG001002	B3
NGW15AG000883	B3
NGW03AG001322	BBR-BPC
NGW01AG001378	BES1
NGW03AG001482	BES1
NGW04AG000081	BES1
NGW06AG000696	BES1
NGW09AG001479	BES1
NGW04AG000304	bHLH
NGW04AG000358	bHLH
NGW05AG000483	bHLH
NGW05AG000714	bHLH
NGW07AG000798	bHLH
NGW07AG001275	bHLH
NGW07AG001428	bHLH
NGW08AG000500	bHLH
NGW10AG000206	bHLH
NGW10AG000759	bHLH
NGW12AG000494	bHLH
NGW12AG000621	bHLH
NGW15AG000022	bHLH
NGW15AG000190	bHLH
NGW16AG001413	bHLH
NGW17AG001414	bHLH
NGW17AG001859	bHLH
NGW18AG000947	bHLH
NGW18AG001285	bHLH
NGW19AG000983	bHLH
NGW03AG001068	bZIP
NGW03AG001611	bZIP
NGW09AG000562	bZIP
NGW12AG000581	bZIP
NGW13AG000649	bZIP
NGW16AG001148	bZIP
NGW03AG001277	C2H2
NGW03AG001469	C2H2
NGW06AG000710	C2H2
NGW08AG000334	C2H2
NGW08AG001667	C2H2
NGW11AG001002	C2H2
NGW13AG000027	C2H2
NGW16AG000557	C2H2
NGW16AG001205	C2H2
NGW17AG000034	C2H2
NGW02AG000069	C3H
NGW03AG001147	C3H
NGW09AG000092	C3H
NGW11AG000099	C3H
NGW12AG001453	C3H
NGW16AG000172	C3H
NGW18AG001303	C3H
NGW09AG000164	C3H
NGW06AG000560	CAMTA
NGW08AG000168	CAMTA
NGW18AG001403	CAMTA
NGW14AG001250	CO-like
NGW19AG000742	CPP
NGW08AG000612	Dof
NGW17AG001900	Dof
NGW20AG000046	Dof
NGW02AG001092	EIL
NGW01AG001232	ERF
NGW03AG000042	ERF
NGW03AG001988	ERF
NGW05AG000841	ERF
NGW14AG000881	ERF
NGW16AG000764	ERF
NGW17AG000700	ERF
NGW17AG001362	ERF
NGW19AG000460	ERF
NGW03AG002379	FAR1
NGW07AG000043	FAR1
NGW07AG000992	FAR1
NGW18AG000211	FAR1
NGW18AG000218	FAR1
NGW18AG000219	FAR1
NGW19AG000593	FAR1
NGW09AG001362	G2-like
NGW16AG000135	G2-like
NGW13AG000284	GATA
NGW13AG000285	GATA
NGW13AG001232	GATA
NGW02AG000424	GRAS
NGW06AG000736	GRAS
NGW14AG000862	HB-other
NGW03AG001776	HD-ZIP
NGW19AG000944	HD-ZIP
NGW04AG000439	HD-ZIP
NGW12AG000752	HSF
NGW02AG000093	LBD
NGW02AG000166	LBD
NGW06AG000613	LBD
NGW02AG000975	M-type_MADS
NGW03AG002007	M-type_MADS
NGW12AG000223	M-type_MADS
NGW20AG000733	M-type_MADS
NGW02AG001563	MYB
NGW03AG000669	MYB
NGW03AG001659	MYB
NGW05AG000960	MYB
NGW05AG001042	MYB
NGW06AG000249	MYB
NGW06AG001454	MYB
NGW07AG000853	MYB
NGW08AG001267	MYB
NGW09AG000395	MYB
NGW10AG000571	MYB
NGW11AG000937	MYB
NGW15AG000115	MYB
NGW15AG000117	MYB
NGW16AG001377	MYB
NGW16AG001563	MYB
NGW17AG000744	MYB
NGW18AG001441	MYB
NGW19AG001272	MYB
NGW02AG000423	MYB_related
NGW09AG001008	MYB_related
NGW10AG000167	MYB_related
NGW14AG001495	MYB_related
NGW16AG000924	MYB_related
NGW01AG001145	NAC
NGW03AG000966	NAC
NGW03AG002139	NAC
NGW06AG001229	NAC
NGW12AG001082	NAC
NGW17AG001910	NAC
NGW05AG001039	NF-X1
NGW14AG000449	NF-YA
NGW09AG001000	NF-YB
NGW12AG000058	NF-YB
NGW02AG001195	NF-YC
NGW18AG000122	Nin-like
NGW09AG001104	S1Fa-like
NGW03AG002391	SBP
NGW12AG000804	SBP
NGW18AG001395	SBP
NGW16AG001272	SRS
NGW13AG001254	TALE
NGW03AG001500	TALE
NGW04AG000545	TCP
NGW10AG000781	TCP
NGW14AG000533	TCP
NGW17AG001294	TCP
NGW06AG001392	Trihelix
NGW09AG000497	Trihelix
NGW10AG000069	Trihelix
NGW10AG000932	Trihelix
NGW14AG000772	Trihelix
NGW17AG000528	Trihelix
NGW17AG001527	Trihelix
NGW19AG000162	Trihelix
NGW19AG001343	Trihelix
NGW01AG000715	WRKY
NGW04AG000239	WRKY
NGW06AG000232	WRKY
NGW07AG000937	WRKY
NGW09AG001017	WRKY
NGW09AG001452	WRKY
NGW10AG001126	WRKY
NGW11AG000345	WRKY
NGW12AG000107	WRKY
NGW14AG000630	WRKY
NGW15AG000759	WRKY
NGW16AG000091	WRKY
NGW19AG000336	WRKY

## Sheet: Supplementary Table 8
Supplementary Table 8. List of primers used in the article.
WT-F3'5'H-F:CAATTACAGTCGAGGGGGATCCATGGCCATAGATACAAGCCTCTTG
WT-F3'5'H-R:GCTCACCATGGCCGCGGATCCAACAGCATATGCACTCTGGTG
Mut-F3'5'H-F:CAATTACAGTCGAGGGGGATCCATGCCTCACGTTGCATTAGC
